# Supplementary material for: An Anaerobic Environment Drives the Harboring of Helicobacter pylori within Candida Yeast Cells
Source: Biology (Basel). 2022 May 12;11(5):738. doi: 10.3390/biology11050738 (PMC9139145; doi:10.3390/biology11050738)
Supplement: Supplementary file 1 [file biology-11-00738-s001.zip]

Archive with 1 entries (1 files):
- biology-1709860-supplementary.pdf
